# Supplementary material for: Rab32 and Rab38 genes in chordate pigmentation: an evolutionary perspective
Source: BMC Evol Biol. 2016 Jan 27;16:26. doi: 10.1186/s12862-016-0596-1 (PMC4728774; doi:10.1186/s12862-016-0596-1)
Supplement: Additional file 1: — Accession number of sequences used in the evolutionary analysis. (XLSX 19 kb) [file 12862_2016_596_MOESM1_ESM.xlsx]

## Sheet: Trees Proteins
	Additional file 1: Accession number of sequences used in the evolutionary analysis.
Rab proteins of phylogenetic tree Fig.1 and Additional file 3.
Species	Gene Name	Accession Number	Database
Capitella capitella	Rab23	ELT90055.1	NCBI
	Rab7	ELU11591.1	NCBI
	Rab9	ELU08962.1	NCBI
	Rab7L1	ELT94920.1	NCBI
	Rab32/38	ELU06149	NCBI
	Rab32LO	ELT98053	NCBI
Lottia gigantea	Rab23	LotgiP103096	Ensembl
	Rab7	LotgiP223383	Ensembl
	Rab32/38	LotgiP171871	Ensembl
	Rab32LO	LotgiP96617	Ensembl
Saccoglossus kowalevskii	Rab23	XP_002732916.1	NCBI
	Rab7	XP_006820804.1	NCBI
	Rab9	XP_002737937.1	NCBI
	Rab7L1	XP_006825119.1	NCBI
	Rab32/38	XP_002733795.1	NCBI
Strongylocentrotus purpuratus	Rab23	XP_003729499.1	NCBI
	Rab7	NP_001116983.1	NCBI
	Rab9	XP_791345.3	NCBI
	Rab7L1	XP_786497.2	NCBI
	Rab32/38	XP_782400.2	NCBI
	Rab32LO	XP_003731406.1	NCBI
Ciona intestinalis	Rab23	XP_002121180.1	NCBI
	Rab7	XP_002128753.1	NCBI
	Rab9	XP_002131619.1	NCBI
	Rab7L1	XP_002122178.2	NCBI
	Rab32/38	XP_002130668.1	NCBI
Petromyzon marinus	Rab32/38	ENSPMAP00000000405.1	Ensembl
Danio rerio	Rab23	ENSDARP00000002531	Ensembl
	Rab9a	ENSDARP00000136173	Ensembl
	Rab9b	ENSDARP00000140695	Ensembl
	Rab7a	AAI55203	NCBI
	Rab32a	AAH66502	NCBI
	Rab32b	XP_001340450.2	NCBI
	Rab38a	XP_001342875.2	NCBI
	Rab38b	XP_003199402	NCBI
	Rab38c	XP_690992	NCBI
Latimeria chalumnae	Rab32	ENSLACP00000023562	Ensembl
	Rab38a	ENSLACP00000000658	Ensembl
	Rab38c	ENSLACP00000012385	Ensembl
Callorinchus milii	Rab32	SINCAMP00000023543	Ensembl
	Rab38a	SINCAMP00000022146	Ensembl
	Rab38c	SINCAMP00000019284	Ensembl
Lepisosteus oculatus	Rab32	ENSLOCP00000019896.1	Ensembl
	Rab38a	ENSLOCP00000008634.1	Ensembl
	Rab38c	ENSLOCP00000018381.1	Ensembl
Anolis carolinensis	Rab23	XP_008116884.1	NCBI
	Rab9A	XP_008105445.1	NCBI
	Rab9B	XP_003228678.1	NCBI
	Rab7	XP_008103498.1	NCBI
	Rab7L1	XP_003224067.2	NCBI
	Rab32	XP_003215798.1	NCBI
	Rab38	XP_008106327.1	NCBI
Xenopus tropicalis	Rab32	NP_001011276.1	NCBI
	Rab38	XP_002936591.1	NCBI
Gallus gallus	Rab32	ENSGALP00000020074.4	Ensembl
	Rab38	ENSGALP00000043111.1	Ensembl
Mus musculus	Rab32	AAN11298	NCBI
	Rab38	BAF0289	NCBI
Homo sapiens	RAB23	ENSP00000417610.1	Ensembl
	RAB7A	ENSP00000265062.3	Ensembl
	RAB9A	ENSP00000420127.1	Ensembl
	RAB9B	ENSP00000243298.2	Ensembl
	RAB7L1	NP_003920	NCBI
	RAB32	AAM21106	NCBI
	RAB38	AAP88844	NCBI
Grm proteins of phylogenetic tree, Additional file 7
Species	Gene Name	Accession Number	Database
Capitella teleta	Grm1/5	ELT88339	NCBI
Lottia gigantea	Grm1/5	LotgiP121187	Ensembl
Saccoglossus kowalevskii	Grm1/5	XP_0068195	NCBI
Branchiostoma floridae	Grm1/5	XP_002590327.1	NCBI
Callorinchus milii	Grm1	XP_007892688.1	NCBI
	Grm2	XP_007888703.1	NCBI
	Grm3	XP_007883793.1	NCBI
	Grm4	XP_007892492.1	NCBI
	Grm5	XP_007900488.1	NCBI
	Grm7	XP_007901568.1	NCBI
	Grm8	XP_007896768.1	NCBI
Lepisosteus oculatus	Grm1	ENSLOCP00000019899.1	Ensembl
	Grm2	ENSLOCP00000013102.1	Ensembl
	Grm3	ENSLOCP00000020634.1	Ensembl
	Grm4	ENSLOCP00000012133.1	Ensembl
	Grm5	ENSLOCP00000008673.1	Ensembl
	Grm6	ENSLOCP00000017925.1	Ensembl
	Grm7	ENSLOCP00000016508.1	Ensembl
	Grm8	ENSLOCP00000019514.1	Ensembl
Danio rerio	Grm1a	ENSDARP00000123024.2	Ensembl
	Grm1b	ENSDARP00000048545.6	Ensembl
	Grm2a	ENSDARP00000129243.1	Ensembl
	Grm2b	ENSDARP00000011112.7	Ensembl
	Grm3	ENSDARP00000117786.1	Ensembl
	Grm4	ENSDARP00000058735.5	Ensembl
	Grm5a	ENSDARP00000104163.2	Ensembl
	Grm5b	ENSDARP00000042766.6	Ensembl
	Grm6a	ENSDARP00000026900.7	Ensembl
	Grm6b	ENSDARP00000118692.1	Ensembl
	Grm8a	ENSDARP00000097863.2	Ensembl
	Grm8b	ENSDARP00000127806.1	Ensembl
Homo sapiens	GRM1	ENSP00000354896.2	Ensembl
	GRM2	ENSP00000378492.3	Ensembl
	GRM3	ENSP00000355316.2	Ensembl
	GRM4	ENSP00000440556.1	Ensembl
	GRM5	ENSP00000405690.2	Ensembl
	GRM6	ENSP00000231188.5	Ensembl
	GRM7	ENSP00000417536.1	Ensembl
	GRM8	ENSP00000344173.2	Ensembl
Fzd proteins of phylogenetic tree Additional file 6
Species	Gene Name	Accession Number	Database
Callorinchus milii	Fzd1	XP_007895726.1	NCBI
	Fzd2	XP_007899767.1	NCBI
	Fzd3	XP_007906737.1	NCBI
	Fzd4	XP_007900534.1	NCBI
	Fzd5	XP_007888784.1	NCBI
	Fzd6	XP_007901406.1	NCBI
	Fzd7	XP_007888822.1	NCBI
	Fzd8	XP_007891677.1	NCBI
	Fzd9	XP_007894625.1	NCBI
	Fzd10	XP_007900387.1	NCBI
Lepisosteus oculatus	Fzd1	XP_006636074.1	NCBI
	Fzd2	XP_006638229.1	NCBI
	Fzd3	XP_006625767.1	NCBI
	Fzd4	XP_006627890.1	NCBI
	Fzd5	XP_006636463.1	NCBI
	Fzd6	XP_006636158.1	NCBI
	Fzd7	XP_006636807.1	NCBI
	Fzd8	XP_006642935.1	NCBI
	Fzd9	XP_006640860.1	NCBI
	Fzd10	XP_006640458.1	NCBI
Homo sapiens	FZD1	NP_003496.1	NCBI
	FZD2	AAH52266.1	NCBI
	FZD3	XP_011542948.1	NCBI
	FZD4	EAW75147.1	NCBI
	FZD5	NP_003459.2	NCBI
	FZD6	AAD41637.1	NCBI
	FZD7	NP_003498.1	NCBI
	FZD8	NP_114072.1	NCBI
	FZD9	NP_003499.1	NCBI
	FZD10	NP_009128.1	NCBI
Fat proteins of phylogenetic tree Additional file 6
Species	Gene Name	Accession Number	Database
Callorhincus milii	Fat1	XP_007891006.1	NCBI
	Fat2	XP_007900194.1	NCBI
	Fat3	XP_007900407.1	NCBI
	Fat4	XP_007897233.1	NCBI
	Fat4like	XP_007898867.1	NCBI
Lepisosteus oculatus	Fat1	XP_006630039.1	NCBI
	Fat2	XP_006632104.1	NCBI
	Fat3	XP_006627896.1	NCBI
	Fat4	XP_006629223.1	NCBI
Danio rerio	Fat1a	ENSDARP00000004723.8	Ensembl
	Fat1b	ENSDARP00000014827.6	Ensembl
	Fat2	ENSDARP00000014029.8	Ensembl
	Fat3	ENSDARP00000128081.1	Ensembl
	Fat4	ENSDARP00000112441.1	Ensembl
Homo sapiens	FAT1	ENSP00000406229.2	Ensembl
	FAT2	ENSP00000261800.5	Ensembl
	FAT3	ENSP00000387040.2	Ensembl
	FAT4	ENSP00000377862.3	Ensembl
Mus musculus	Fat1	XP_006509340.1	NCBI
	Fat2	XP_011247321.1	NCBI
	Fat3	XP_006510436.1	NCBI
	Fat4	NP_899044.3	NCBI
Nox1 proteins of phylogenetic tree Additional file 6
Species	Gene Name	Accession Number	Database
Callorhincus milii	Nox1	XP_007889497.1	NCBI
	Nox3	XP_007903694.1	NCBI
	Nox4	XP_007900467.1	NCBI
	Nox5	XP_007909328.1	NCBI
Lepisosteus oculatus	Nox1	ENSLOCP00000018831.1	Ensembl
	Nox3	ENSLOCP00000020825.1	Ensembl
	Nox4	ENSLOCP00000008728.1	Ensembl
	Nox5	ENSLOCP00000017232.1	Ensembl
Homo sapiens	NOX1	NP_008983.2	NCBI
	NOX3	NP_056533.1	NCBI
	NOX4	XP_011541159.1	NCBI
	NOX5	AF317889	NCBI
Mus musculus	Nox1	NP_757340.1	NCBI
	Nox3	NP_945196.2	NCBI
	Nox4	XP_006508075.1	NCBI
Tab proteins of phylogenetic tree Additional file 6
Species	Gene Name	Accession Number	Database
Callorhincus milii	Tab1	XP_007883113.1	NCBI
	Tab2	XP_007892674.1	NCBI
	Tab3	XP_007903600.1	NCBI
Lepisosteus oculatus	Tab2	ENSLOCP00000021012.1	Ensembl
	Tab3	ENSLOCP00000012571.1	Ensembl
Danio rerio	Tab1	ENSDARP00000053182.4	Ensembl
	Tab2	ENSDARP00000019647.4	Ensembl
	Tab3	ENSDARP00000083707.5	Ensembl
Homo sapiens	TAB1	NP_705717.1	NCBI
	TAB2	NP_001278964.1	NCBI
	TAB3	NP_690000.3	NCBI
Mus musculus	Tab1	NP_079885.2	NCBI
	Tab2	NP_619608.1	NCBI
	Tab3	NP_080005.2	NCBI
Stxbp proteins of phylogenetic tree Additional file 6
Species	Gene Name	Accession Number	Database
Callorinchus milii	Stxbp1	XP_007907821.1	NCBI
	Stxbp2	XP_007883208.1	NCBI
	Stxbp3	XP_007885494.1	NCBI
	Stxbp4	XP_007903071.1	NCBI
	Stxbp5	XP_007892685.1	NCBI
	Stxbp5L	XP_007906909.1	NCBI
	Stxbp6	NP_001279079.1	NCBI
Lepisosteus oculatus	Stxbp1	ENSLOCP00000002091.1	Ensembl
	Stxbp2	ENSLOCP00000008444.1	Ensembl
	Stxbp3	ENSLOCP00000009493.1	Ensembl
	Stxbp4	ENSLOCP00000015041.1	Ensembl
	Stxbp5a	ENSLOCP00000019882.1	Ensembl
	Stxbp5L	ENSLOCP00000007639.1	Ensembl
	Stxbp6	ENSLOCP00000014961.1	Ensembl
Danio rerio	Stxbp1a	ENSDARP00000136850.1	Ensembl
	Stxbp1b	ENSDARP00000026241.9	Ensembl
	Stxbp2	ENSDARP00000029601.8	Ensembl
	Stxbp3	ENSDARP00000044775.5	Ensembl
	Stxbp4	ENSDARP00000103678.3	Ensembl
	Stxbp5a	ENSDARP00000114105.1	Ensembl
	Stxbp5b	ENSDARP00000089501.3	Ensembl
	Stxbp5L	ENSDARP00000027152.9	Ensembl
	Stxbp6	ENSDARP00000108775.1	Ensembl
	Stxbp6L	ENSDARP00000138234.1	Ensembl
Homo sapiens	STXBP1	ENSP00000362399.3	Ensembl
	STXBP2	ENSP00000413606.2	Ensembl
	STXBP3	ENSP00000359025.3	Ensembl
	STXBP4	ENSP00000365530.2	Ensembl
	STXBP5	ENSP00000356451.3	Ensembl
	STXBP5L	ENSP00000273666.6	Ensembl
	STXBP6	ENSP00000379928.1	Ensembl
Mus musculus	Stxbp1	ENSMUSP00000052440.9	Ensembl
	Stxbp2	ENSMUSP00000125405.	Ensembl
	Stxbp3a	ENSMUSP00000099681.4	Ensembl
	Stxbp3b	ENSMUSP00000088014.3	Ensembl
	Stxbp4	ENSMUSP00000116191.1	Ensembl
	Stxbp5	ENSMUSP00000044535.7	Ensembl
	Stxbp5L	ENSMUSP00000110429.1	Ensembl
