# Supplementary material for: Rab32 and Rab38 genes in chordate pigmentation: an evolutionary perspective
Source: BMC Evol Biol. 2016 Jan 27;16:26. doi: 10.1186/s12862-016-0596-1 (PMC4728774; doi:10.1186/s12862-016-0596-1)
Supplement: Additional file 4: — Database of sequences used in phylogeny of Additional file 3 . (TXT 5 kb) [file 12862_2016_596_MOESM4_ESM.txt]

Database of sequences used in phylogeny of Additional file 3
>Rab38c_Lepisosteus_oculatus
IMDQPQKEFLFKVLVIGDLGVGKTSIIKRYVHQIFSQHYRATIGVDFALKVISWDDHTVIRLQLWDIAGQERYGNMTRVYYREAVGAFVVFDVTRVSTFDTVLKWKGDLDSKVTLAGGKPVPAVLLANKADQSREGLSPQLPRLDAFCKDNGFVGWYETSAKENSNIEAAARCLVENILANEESSGTDPDPGLVLPGHNNNAKRESSGCATCFKP

>Rab38a_Lepisosteus_oculatus
SALAMQNNQKEHLYKILVIGDLGVGKTSIIKRYVHQNYSPNYRATIGVDFALKVLNWDTETIRLQLWDIAGQERFGNMTRVYYREAMGAFIVFDVTRPSTFEAVTKWKEDLDSKLTLSNGNNVATVLLANKCDQGRDVLTNNGIKMDQFCKENGFVGWFETSAKENINIDEAANCLVKHIISIENDILQSEDPDTISPELRSSKNYTCSACSTS

>Rab32_Lepisosteus_oculatus
MASGSVSECKEYLFKVLVIGELGVGKTSIIKRYVHQLFSQHYRATIGVDFALKVINWDSKTLVRLQLWDIAGQERFGNMTRVYYKEAVGAFVVFDVTRGSTFEAVSKWKHDLDSKVKLTNGNPIPAVLLANKCDQKKDSTTDNFTLMDNFCKESGFLGWFETSAKDNINVDEAAHFLVENILANDKGLPYEDSNGDKVKLDQEAVAAESKSQCC

>Rab38c_Callorhinchus_milii
MEKARKEYLFKVLVIGDLGVGKTSIIKRYVHQIFSQHYRATIGVDFALKVLHWDPDTVIRLQLWDIAGQERFGNMTRVYYREAVAAFIVFDVSRASTFEAVSKWKNDLDTKVRLQNGKMVPTVLLANKCDQVKEGLRYSLPKLEHFCKENGFVGWFETSAKDNVHIEEAARLLVETVLAVEDGDAVPPDPEVVSHERLSVDSTTGCSTCTK

>Rab38a_Callorhinchus_milii
MQKSQTEHLYKILVIGDLGVGKTSIIKRYVHQNFSQHYRATIGVDFALKVLNWDSETVVRLQLWDIAGQERFGNMTRVYYREAIGAFIVFDVTRSTTFDAVSKWKDDLDSKLTLPNGKPVSVVLLANKCDQGIESTATNSGKLDQFCKEHGFVGWFETSAKENVNIDEAARCLVKHIIASENDLVESVESDVITPTLNSFRSNGNCSSCFKS

>Rab32_Callorhinchus_milii
AGELCAGVGGMAGPGGNKEYLFKVLVIGELGVGKTSIIKRYVHQLFSQNYRATIGVDFALKVINWDPTTLIRLQLWDIAGQERFGNMTRVYYKEAVGVFIVFDLTRSSTFDAILKWKNDLDSKVKLPNGNPVPAVLLANKCDQKQEAMAHNHSEMDQYCKENGFVGWFETSAKEDENIEEAARFLVGNILASDHLPTTEDTDIDKLKLEEETMRAESKSQCC 

>Rab32/38_Petromyzon_marinus
MAVEQQKKKEFLFKVLVIGELGVGKTSIIKRYVHHVFSHGYRATIGVDFALKVLGWDADTTVRLQLWDIAGQERFGNMTRVYYKEAVGAMVVFDVTRATTFEAVSKWKHDLDSKVTLPSGKPIPTVLLANKCDGDGGDARGEWSDTAQLDRYCRDEGFVGWFETSAKENINVEAAAQLLVQRILANDVSSAQGCRRCEDTDSVKLTTRNGGARRRKCC

>Rab32a_Danio_rerio
MAGGSVSECKEYLFKVLVIGELGVGKTSIIKRYVHQLFSQHYRATIGVDFALKVLNWDSKTLVRLQLWDIAGQERFGNMTRVYYKEAVGAFIVFDITRGSTFEAVSKWKHDLDTKVKLANGNPIPSVLLANKCDQKKDGSNNSSLMDNFCKEAGFLGWFETSAKENINVDEAARFLVENILLNDKGLPYEENNGDKIKLDQQTAPAESKSGCC

>Rab38a_Danio_rerio
MQNHHLKEHLYKILVIGDLGVGKTSIIKRYVHQNFSPNYRATIGVDFALKVLNLDQETVRLQLWDIAGQERFGNMTRVYYREAMGAFIVFDVTRPSTFEAVTKWKEDLDAKLSLSNGKQVAAVLLANKCDQGRDVLTNNGIKMEQFCQENGFVGWFETSAKENINIDEAAHCLVKHIIANENDLLQSEVADTISPQQESSRGGTCSACFRS

>Rab38b_Danio_rerio
MHNNQKEHLYKILVIGDLGVGKTSIIKRYVHQTYSTNYRATIGVDFALKVLNWDSETVRLQLWDIAGQERFGNMTRVYYREAMGAFIVFDVTRPATFEAVSKWKEDLDSKLILSNGQSIATVLLANKCDQNKDFLTNNGLKMDQYCRENGFVGWLETSAKENLNIIDAADFLAKHIIASENDILTSVVPDTISPQLNSDKEMTCSACFKP

>Rab38c_Danio_rerio
MQKEHLFKVLVIGDLGVGKTSIIKRYVHQIFSQHYRATIGVDFALKVLHWDSQTVVRLQLWDIAGQERYGNMTRVYYREAVGALIVFDVTRSSTFDAVLKWKDDLDLKVSLNNGKPVPAVLLANKSDQSREGLCSQIPKLDTFCKENGFVGWFETSAKENSNIEAAAKCLVDHILAHEENIVNNTDPDVVALPGYNNNTKERVRSRCMTCSKS

>RAB32_Homo_sapiens
MAGGGAGDPGLGAAAAPAPETREHLFKVLVIGELGVGKTSIIKRYVHQLFSQHYRATIGVDFALKVLNWDSRTLVRLQLWDIAGQERFGNMTRVYYKEAVGAFVVFDISRSSTFEAVLKWKSDLDSKVHLPNGSPIPAVLLANKCDQNKDSSQSPSQVDQFCKEHGFAGWFETSAKDNINIEEAARFLVEKILVNHQSFPNEENDVDKIKLDQETLRAENKSQCCS

>RAB38_Homo_sapiens
MQAPHKEHLYKLLVIGDLGVGKTSIIKRYVHQNFSSHYRATIGVDFALKVLHWDPETVVRLQLWDIAGQERFGNMTRVYYREAMGAFIVFDVTRPATFEAVAKWKNDLDSKLSLPNGKPVSVVLLANKCDQGKDVLMNNGLKMDQFCKEHGFVGWFETSAKENINIDEASRCLVKHILANECDLMESIEPDVVKPHLTSTKVASCSGCAK

>Rab32_Mus_musculus
MAGEGLGQQGASATAAPETREHLFKVLVIGELGVGKTSIIKRYVHQLFSQHYRATIGVDFALKVLNWDSRTLVRLQLWDIAGQERFGNMTRVYYKEALGAFVVFDISRSSTFDAVLKWKNDLDSKVHLPNGSPIPAVLLANKCDQKKDNSQSPSQMDQFCKDHGFTGWFETSAKDNINIDEATRFLVENMLANQQSFPSEEIDLDRIKLVEEPPTTKPRSQCC

>Rab38_Mus_musculus 
MQTPHKEHLYKLLVIGDLGVGKTSIIKRYVHQNFSSHYRATIGVDFALKVLHWDPETVVRLQLWDIAGQERFGNMTRVYYREAMGAFIVFDVTRPATFEAVAKWKNDLDSKLTLPNGKPVSVVLLANKCDQGKDVLMNNGLKMDQFCKEHGFVGWFETSAKENINIDEASRCLVKHILANECDLLESIEPDIVKPHLTSPKVVSCSGCAKS

>Rab32_Xenopus_tropicalis
MAGEGAGGEPSSPRAPERKEYLFKVLVIGELGVGKTSIIKRYVHQLFSQHYRATIGVDFALKVINWDSSTLVRLQLWDIAGQERFGNMTRVYYKEAVGAFVVFDVTRGSTFEAITKWKSDLDSKVFLPSGGPIPAVLLANKCDQKKENSLQSPHQMDNFCKENGFAAWFETSAKDNMNIDEAARCLVENILANAKNFPVEENDDGSIRVDQEAMPAESKFQCC

>Rab38_Xenopus_tropicalis
MQSHQKEHLYKILVIGDLGVGKTSIIKRYVHQNFSPHYRATIGVDFALKVLSWDSDTVVRLQLWDIAGQERFGNMTRVYYREAVGAFIVFDVTRPATFEAVAKWKEDLDSKLTLANGVPVSAVLLANKCDQGKDNFKNHFTKMDQFCKEHGFVAWYETSAKENINIDEASRCLVSHIIASESDQMQPVEPDIVKPQILNSSKIASCSACFKS

>Rab32_Anolis_carolinensis
MAGGERGAGGGGGGGGGSNDSSSSVSGASESREHLFKVLVIGELGVGKTSIIKRYVHQLFSQHYRATIGVDFALKVLPWDSRTLVRLQLWDIAGQERFGNMTRVYYKEAVGAFVVFDVTRGSTFEAVSKWKHDLDSKVLLPNGSPIPAVLLANKCDQKKDSGPNASQMDQFCKDGGFVGWFETSAKDNINIDEAARFLVENILANLKAFPNEENDVGKLKLDSDTLKAESKFQCC

>Rab38_Anolis_carolinensis
ITGQERFGNMTRVYYRDAMGAFIVFDVTRPATFEAVTKWKEDLDTKLTLPNGKPVPTVLLANKCDQSKEVLVNNGIKMEQFCQENGFVGWFETSAKENINIDEASRCLVKHIMATESDPVEQFVEPDVVKPHLNSSKFVSCSACFRS

>Rab32_Gallus_gallus
AAGLGRASMAGGEGPVSGVAESREHLFKVLVIGELGVGKTSIIKRYVHQLFSQHYRATIGVDFALKVINWDSKTLVRLQLWDIAGQERFGNMTRVYYKEAVGAFVVFDVTRGSTFEAVSKWKHDLDSKVLLPNGSPIPAVLLANKCDQKKDGSQNLSQMDQFCREGGFIGWFETSAKDNINIDEAARFLVENILANYKTFPNEENDVGKPRLDLDPLKAESKSQCC 

>Rab38_Gallus_gallus
MQKHNQKEHLYKLLVIGDLGVGKTSIIKRYVHQNFSPHYRATIGVDFALKVLSWDAETVVRLQLWDIAGQERFGNMTRVYYREAMGAFIVFDVTRPATFEAVTKWKEDLDSKLVLPNGKPVPTVLLANKCDQGIDVLMNNGIKMDQFCKENGFVGWFETSAKENININEASRCLVKHIIATESDPVQPIETDIIKPHLNSGKIVSCSACFKS
    
>Rab32/38_Saccoglossus_kowalevskii
MSSSGEKREHLYKVLVIGDLGTGKTSVIKRYVHQFFSQHYRATIGVDFALKVINWDADTLIRLQLWDIAGQERFGNMTRVYYKEAVGAFIVFDVTRASTFEAVQKWKNDLDSKVQLPNGQNIPVVLLANKCDQAKEGLVNNASQMDDYCKEKGFIGWFETSAKENINIDEAARFLVTAILANDKSMNHEDQHQDKDALRLDGSGAIEENEGKSGSCC

>Rab32_Latimeria_chalumnae
MAGGSVSECREYLFKVLVIGELGVGKTSIIKRYVHQLFSQHYRATIGVDFALKVINWDSSTLVRLQLWDIAGQERFGNMTRVYYKEAVGAFVVFDVTRESTFEAVSKWKHDLDSKVKLQNGSPIPAVLLANKCDQKNDGTSHSASLMELFCKENGFLGWFETSAKVRYLGYKEL

>Rab38a_Latimeria_chalumnae
MHNSQKEHLYKVLVVGDLGVGKTSIIKRYVHQNFSPHYRATIGVDFALKVLNWDSETVVRLQLWDIAGQERFGNMTRVYYREAMGAFIVFDVTRPSTFEAISKWKEDLDSKLTLPNGKHVSAVLLANKCDQGKDMLMNNGIKMDQFCKENGFVGWFETSAKASRNIYQYILGTCQCFFR

>Rab38c_Latimeria_chalumnae
MPLAHKEYLYKVVVLGEIGVGKTSVIRRYVHKVFYHHYRATIGVDFALKVLNWDANTVVRLQLWDIAGQERFGNMTRLYYREAAGALVVFDTTRAYTLEAVPRWKEDLDSKVMLLNGSPIPAVLLANKCDQDERLRHPLHRMDQFCKEKGFVGWFETSAKENTNLDEAVRCLVESIMEARDGTMSHEDPNVVLPTSDHTLLEERGGGCSSCAKP
