# Supplementary material for: Rab32 and Rab38 genes in chordate pigmentation: an evolutionary perspective
Source: BMC Evol Biol. 2016 Jan 27;16:26. doi: 10.1186/s12862-016-0596-1 (PMC4728774; doi:10.1186/s12862-016-0596-1)
Supplement: Additional file 10: — Zebrafish ESTs available in NCBI database. (XLSX 10.5 kb) [file 12862_2016_596_MOESM10_ESM.xlsx]

## Sheet: Foglio1
Additional file 10. Zebrafish ESTs available in NCBI database.
Common Name	Species	Gene name	EST	Tyssue/Dev. Stage
		Rab32a	EH581605,EH457532	0-72 hpf
		Rab32b	AL922355,CO958745	pooled embryos
Zebrafish	Danio rerio	Rab38a	DT882788	eye/pooled embryos
		Rab38b	EH578636	0-72 hpf
		Rab38c	***
